# Supplementary material for: Analysis and Research on Starch Content and Its Processing, Structure and Quality of 12 Adzuki Bean Varieties
Source: Foods. 2022 Oct 27;11(21):3381. doi: 10.3390/foods11213381 (PMC9656587; doi:10.3390/foods11213381)
Supplement: Supplementary file 1 [file foods-11-03381-s001.zip]

Archive with 1 entries (1 files):
- foods-1904655-Supplementary materials.pdf
